# Supplementary material for: A Red-Emitting Fluorescence Sensor for Detecting Boronic Acid-Containing Agents in Cells
Source: Sensors (Basel). 2022 Oct 10;22(19):7671. doi: 10.3390/s22197671 (PMC9573690; doi:10.3390/s22197671)
Supplement: Supplementary file 1 [file sensors-22-07671-s001.zip]

Archive with 1 entries (1 files):
- sensors-1902458-supplementary.pdf
